# Supplementary material for: Methacryloyl-GlcNAc Derivatives Copolymerized with Dimethacrylamide as a Novel Antibacterial and Biocompatible Coating
Source: Pharmaceutics. 2021 Oct 9;13(10):1647. doi: 10.3390/pharmaceutics13101647 (PMC8541365; doi:10.3390/pharmaceutics13101647)
Supplement: Supplementary file 1 [file pharmaceutics-13-01647-s001.zip]

Archive with 1 entries (1 files):
- pharmaceutics-1347891-supplementary-for conversion.pdf
